# Supplementary material for: Dissociative and prioritized modeling of behaviorally relevant neural dynamics using recurrent neural networks
Source: Nat Neurosci. 2024 Sep 6;27(10):2033–45. doi: 10.1038/s41593-024-01731-2 (PMC11452342; doi:10.1038/s41593-024-01731-2)
Supplement: Supplementary file 3 — Statistical source data. [file 41593_2024_1731_MOESM3_ESM.xlsx]

## Sheet: Fig. 2b
Spikes Nonlinear DPAD	Spikes Linear DPAD	Raw LFP Nonlinear DPAD	Raw LFP Linear DPAD	LFP bands Nonlinear DPAD	LFP bands Linear DPAD
0.657393	0.572709	0.670005	0.499078	0.664417	0.598197
0.683367	0.607452	0.71957	0.581348	0.584463	0.616495
0.620636	0.520482	0.548584	0.474506	0.578432	0.525346
0.601546	0.578315	0.637084	0.554808	0.591976	0.597973
0.620193	0.574054	0.539163	0.440736	0.671184	0.570092
0.585464	0.480854	0.591473	0.429515	0.498466	0.485548
0.425197	0.450714	0.505136	0.39841	0.441641	0.407058
0.663618	0.578742	0.605504	0.482056	0.596311	0.505264
0.647291	0.590047	0.585986	0.564053	0.646163	0.569481
0.588568	0.542339	0.649644	0.538893	0.596896	0.603216
0.618619	0.57139	0.518586	0.464621	0.664265	0.587686
0.558007	0.514784	0.633936	0.476462	0.619964	0.519176
0.555042	0.526697	0.611499	0.464273	0.567546	0.467239
0.428009	0.395533	0.507446	0.368306	0.442025	0.281951
0.660345	0.600444	0.550538	0.533043	0.653062	0.559552
0.576103	0.575622	0.508935	0.438755	0.523864	0.466711
0.593734	0.587305	0.510335	0.529831	0.605264	0.529187
0.525523	0.592518	0.658629	0.574395	0.637555	0.548419
0.536605	0.488653	0.574611	0.394402	0.580581	0.528995
0.45646	0.434072	0.542772	0.408175	0.52396	0.405555
0.457231	0.428472	0.531591	0.36506	0.456361	0.381646
0.677087	0.586054	0.646292	0.561982	0.652245	0.56127
0.688296	0.580265	0.595678	0.579528	0.673004	0.605453
0.63792	0.585842	0.680033	0.558668	0.631599	0.567671
0.576614	0.562378	0.524805	0.471799	0.582467	0.523838
0.56469	0.464259	0.580469	0.411689	0.56746	0.460918
0.643651	0.528135	0.728895	0.514538	0.589629	0.567302
0.328287	0.340039	0.433086	0.303287	0.296396	0.267245
0.557765	0.524138	0.579792	0.492273	0.583052	0.482446
0.631105	0.577572	0.583603	0.52294	0.621097	0.518334
0.629073	0.59619	0.598454	0.41891	0.587912	0.56787
0.659542	0.576734	0.681972	0.560411	0.686215	0.563848
0.535028	0.504864	0.567963	0.424947	0.60418	0.481971
0.564662	0.503758	0.62467	0.449894	0.52863	0.416122
0.41327	0.388657	0.46408	0.333577	0.422622	0.301798

## Sheet: Fig. 2c
Spikes (Nonlinear DPAD - Linear DPAD)	Raw LFP (Nonlinear DPAD - Linear DPAD)	LFP bands (Nonlinear DPAD - Linear DPAD)
0.0846843	0.170927	0.06622
0.0759146	0.138221	-0.0320313
0.100154	0.0740782	0.0530869
0.0232314	0.0822763	-0.00599684
0.0461396	0.0984272	0.101092
0.10461	0.161958	0.0129185
-0.0255161	0.106726	0.0345828
0.0848756	0.123447	0.0910473
0.0572439	0.0219328	0.0766826
0.0462285	0.110751	-0.00631973
0.0472291	0.0539648	0.0765784
0.0432228	0.157475	0.100788
0.0283454	0.147226	0.100307
0.0324757	0.13914	0.160074
0.0599011	0.0174945	0.0935108
0.00048044	0.07018	0.0571528
0.00642912	-0.0194955	0.0760765
-0.0669955	0.0842342	0.0891359
0.047952	0.18021	0.0515858
0.0223881	0.134597	0.118405
0.0287586	0.166531	0.0747152
0.0910333	0.0843106	0.0909749
0.108031	0.0161503	0.067551
0.0520778	0.121365	0.0639281
0.0142362	0.0530061	0.0586285
0.100431	0.168781	0.106542
0.115516	0.214357	0.0223273
-0.0117517	0.129799	0.0291501
0.0336273	0.0875191	0.100606
0.0535325	0.0606622	0.102762
0.0328825	0.179544	0.0200419
0.082808	0.121561	0.122368
0.0301649	0.143016	0.122209
0.0609043	0.174776	0.112508
0.0246133	0.130503	0.120824

## Sheet: Fig. 2e
Spikes Nonlinear DPAD	Spikes Linear DPAD	Raw LFP Nonlinear DPAD	Raw LFP Linear DPAD	LFP bands Nonlinear DPAD	LFP bands Linear DPAD
0.626298	0.520463	0.666954	0.433534	0.507346	0.428341
0.720818	0.601825	0.712706	0.508109	0.571817	0.518377
0.634826	0.568522	0.74578	0.494651	0.635019	0.480033
0.593209	0.596511	0.799262	0.557506	0.569896	0.523937
0.682261	0.572952	0.747602	0.522991	0.567282	0.48351
0.685958	0.610315	0.727879	0.495274	0.527251	0.443843
0.511101	0.507944	0.698303	0.452704	0.489406	0.434979
0.612755	0.513362	0.635231	0.481955	0.539974	0.460697
0.742784	0.657554	0.767836	0.532993	0.5459	0.569623
0.745542	0.612737	0.753782	0.577248	0.623334	0.486747
0.717916	0.617003	0.772592	0.519192	0.627932	0.463481
0.613038	0.470408	0.729984	0.502224	0.536095	0.445749
0.702501	0.590559	0.746021	0.51733	0.548718	0.437171
0.708433	0.546013	0.615688	0.422397	0.477441	0.43451
0.510216	0.513074	0.701752	0.502703	0.442504	0.479563
0.703624	0.590508	0.674945	0.524715	0.57362	0.487068
0.79156	0.636208	0.777729	0.540097	0.572929	0.567885
0.616726	0.626699	0.766739	0.547671	0.547264	0.54729
0.605473	0.505986	0.750393	0.517799	0.599767	0.466136
0.695435	0.568369	0.757972	0.553342	0.578218	0.531186
0.663186	0.605827	0.739381	0.503287	0.591092	0.48308
0.544584	0.468724	0.657892	0.490782	0.51894	0.458043
0.710093	0.621889	0.710446	0.507739	0.667289	0.516825
0.686728	0.609549	0.747005	0.499699	0.512577	0.499987
0.591859	0.477213	0.726663	0.427286	0.537984	0.503591
0.678954	0.579001	0.736083	0.52976	0.548605	0.522101
0.67595	0.554305	0.713729	0.48989	0.533166	0.479214
0.727876	0.594759	0.72695	0.516664	0.494535	0.464677
0.564934	0.487706	0.684436	0.486409	0.519305	0.486038
0.616558	0.582193	0.720064	0.522139	0.397204	0.487235
0.689474	0.61229	0.772627	0.535018	0.624466	0.540701
0.727485	0.598459	0.72615	0.495468	0.571804	0.527331
0.537202	0.505207	0.725826	0.56676	0.559443	0.434942
0.614862	0.603796	0.710199	0.531757	0.567264	0.486251
0.723114	0.593722	0.721039	0.509123	0.501211	0.503815

## Sheet: Fig. 2f
Spikes (Nonlinear DPAD - Linear DPAD)	Raw LFP (Nonlinear DPAD - Linear DPAD)	LFP bands (Nonlinear DPAD - Linear DPAD)
0.105836	0.23342	0.0790042
0.118993	0.204596	0.0534397
0.0663046	0.251129	0.154986
-0.00330198	0.241756	0.0459585
0.109308	0.224612	0.0837715
0.0756436	0.232605	0.083408
0.00315728	0.245599	0.0544266
0.0993934	0.153276	0.079277
0.0852307	0.234843	-0.0237228
0.132805	0.176534	0.136587
0.100912	0.2534	0.164451
0.14263	0.227761	0.0903461
0.111942	0.22869	0.111546
0.16242	0.19329	0.0429312
-0.00285844	0.199049	-0.0370595
0.113116	0.15023	0.0865522
0.155352	0.237633	0.00504404
-0.00997296	0.219068	-2.5836e-05
0.0994875	0.232594	0.133631
0.127066	0.204629	0.0470315
0.0573596	0.236094	0.108012
0.0758602	0.16711	0.0608963
0.0882039	0.202707	0.150463
0.0771795	0.247306	0.0125907
0.114646	0.299377	0.034393
0.0999527	0.206324	0.0265035
0.121646	0.22384	0.0539514
0.133117	0.210286	0.0298581
0.0772278	0.198028	0.0332667
0.0343656	0.197925	-0.0900311
0.0771848	0.23761	0.0837643
0.129027	0.230682	0.0444724
0.0319959	0.159066	0.124502
0.0110661	0.178442	0.0810123
0.129391	0.211916	-0.00260345

## Sheet: Fig. 2h
Spikes Nonlinear DPAD	Spikes Linear DPAD
0.792723	0.763962
0.793261	0.742602
0.800061	0.759739
0.787841	0.775938
0.813039	0.775432
0.823209	0.77011
0.795201	0.66459
0.801105	0.691067
0.822985	0.783322
0.803281	0.769263
0.824823	0.763158
0.862933	0.804675
0.821439	0.715621
0.791267	0.72987
0.848143	0.778915

## Sheet: Fig. 2j
Spikes Nonlinear DPAD	Spikes Linear DPAD	Raw LFP Nonlinear DPAD	Raw LFP Linear DPAD	LFP bands Nonlinear DPAD	LFP bands Linear DPAD
0.789449	0.714	0.566232	0.355042	0.422887	0.36325
0.722982	0.698224	0.556071	0.474763	0.380425	0.37839
0.836776	0.771953	0.667164	0.4368	0.613482	0.499648
0.656798	0.466909	0.496252	0.25985	0.48993	0.321863
0.760864	0.698783	0.481943	0.306532	0.385145	0.373895
0.680365	0.683916	0.567118	0.353114	0.54378	0.428967
0.611806	0.650741	0.568046	0.382734	0.362362	0.309244
0.866834	0.783629	0.65626	0.352007	0.560005	0.442338
0.714255	0.715662	0.515027	0.412847	0.350788	0.307545
0.880054	0.807486	0.714973	0.471358	0.658799	0.532231
0.693021	0.526397	0.493719	0.297148	0.545114	0.424519
0.764445	0.718488	0.54029	0.3282	0.433316	0.392544
0.716805	0.681797	0.586193	0.297109	0.496033	0.378109
0.783681	0.767453	0.628026	0.415943	0.491058	0.411015
0.781914	0.780234	0.639914	0.373975	0.589078	0.492799
0.752276	0.735812	0.492584	0.452421	0.496232	0.40495
0.884505	0.800351	0.717117	0.467466	0.643427	0.516072
0.726414	0.584905	0.534438	0.286361	0.583401	0.441486
0.753185	0.760506	0.491655	0.47061	0.458455	0.360165
0.745383	0.737097	0.554924	0.269535	0.485581	0.39565
0.717715	0.708231	0.598114	0.409315	0.505222	0.404331
0.847638	0.76458	0.69456	0.38086	0.548161	0.472205
0.717147	0.735687	0.493293	0.428698	0.35259	0.290735
0.870244	0.779791	0.708449	0.459444	0.645912	0.515567
0.667499	0.560628	0.51804	0.314956	0.550631	0.39913
0.717919	0.672512	0.509035	0.348155	0.426079	0.312241
0.687657	0.686927	0.615733	0.302312	0.432573	0.340094
0.800324	0.750414	0.545055	0.446558	0.462666	0.257192
0.819345	0.747405	0.611508	0.32343	0.551802	0.449839
0.691291	0.728158	0.498653	0.377388	0.37774	0.474884
0.842876	0.759937	0.676575	0.409619	0.562702	0.476043
0.671172	0.527257	0.488275	0.238282	0.49016	0.342789
0.697211	0.694835	0.546377	0.371692	0.470244	0.449247
0.780448	0.727606	0.542604	0.284985	0.406995	0.371037
0.777562	0.759895	0.559307	0.397348	0.453078	0.3338

## Sheet: Fig. 2k
Spikes (Nonlinear DPAD - Linear DPAD)	Raw LFP (Nonlinear DPAD - Linear DPAD)	LFP bands (Nonlinear DPAD - Linear DPAD)
0.075449	0.21119	0.0596372
0.0247579	0.0813082	0.00203502
0.0648229	0.230364	0.113835
0.189889	0.236402	0.168067
0.0620818	0.175412	0.0112499
-0.00355139	0.214004	0.114814
-0.0389358	0.185312	0.0531176
0.0832045	0.304253	0.117667
-0.00140704	0.10218	0.0432433
0.0725676	0.243616	0.126567
0.166624	0.196571	0.120595
0.045957	0.21209	0.040772
0.0350073	0.289084	0.117924
0.0162288	0.212083	0.0800431
0.00167957	0.265939	0.0962798
0.016464	0.0401629	0.0912818
0.0841534	0.249652	0.127355
0.141509	0.248077	0.141915
-0.00732058	0.0210448	0.09829
0.00828687	0.285389	0.0899311
0.00948455	0.188799	0.10089
0.083058	0.3137	0.0759559
-0.0185405	0.0645946	0.0618549
0.0904525	0.249005	0.130345
0.106871	0.203084	0.151501
0.0454069	0.16088	0.113837
0.000730421	0.313421	0.0924781
0.0499096	0.0984966	0.205474
0.0719394	0.288078	0.101963
-0.0368677	0.121264	-0.097144
0.0829393	0.266956	0.0866589
0.143914	0.249993	0.147371
0.00237595	0.174685	0.0209973
0.0528418	0.257619	0.035958
0.0176678	0.16196	0.119278

## Sheet: Fig. 3b
	(A) DPAD (best nonlinearity for decoding)
Self-prediction CC	0.815496	0.931102	0.820597	0.92914	0.894396	0.901863	0.866351	0.935046	0.89554	0.840936	0.917183	0.859607	0.931575	0.910922	0.938339	0.932425	0.89609	0.933349	0.93334	0.931789	0.858217	0.93535	0.928236	0.932156	0.924377	0.917591	0.813811	0.638591	0.933508	0.91522	0.931639	0.93033	0.866016	0.887147	0.872671
Corresponding decoding CC	0.671735	0.650244	0.567233	0.63518	0.592748	0.530463	0.434113	0.63839	0.654896	0.448467	0.598939	0.582033	0.583115	0.429323	0.646224	0.611888	0.58327	0.682178	0.497214	0.500321	0.398889	0.676229	0.627987	0.647992	0.609766	0.464492	0.604872	0.350724	0.574492	0.61525	0.612525	0.658127	0.490513	0.528131	0.455471
	(B) DPAD (best nonlinearity for self-prediction)
Self-prediction CC	0.934519	0.931704	0.933438	0.922448	0.931841	0.933781	0.933364	0.934835	0.928572	0.931251	0.936406	0.933466	0.931284	0.935005	0.936966	0.932897	0.933818	0.928456	0.934188	0.931221	0.928765	0.9352	0.927838	0.932431	0.927673	0.931085	0.929954	0.932048	0.932382	0.921738	0.929478	0.930277	0.931593	0.929997	0.93037
Corresponding decoding CC	0.663089	0.593296	0.60947	0.631748	0.614445	0.542	0.429038	0.606845	0.57654	0.631264	0.646389	0.547494	0.585594	0.392006	0.641417	0.626152	0.626517	0.661225	0.498705	0.529469	0.448432	0.672309	0.623178	0.637334	0.654148	0.54249	0.610479	0.325643	0.558805	0.602774	0.584938	0.576928	0.519932	0.587965	0.441222
	(C) Linear DPAD
Self-prediction CC	0.933238	0.931575	0.932433	0.934272	0.930742	0.932498	0.929219	0.932904	0.929815	0.932176	0.935262	0.931299	0.931395	0.933733	0.936876	0.931274	0.934259	0.931585	0.930373	0.93025	0.928085	0.933713	0.931903	0.934885	0.928093	0.930539	0.928893	0.930189	0.931596	0.923336	0.93149	0.930805	0.930736	0.928701	0.928339
Corresponding decoding CC	0.595966	0.596826	0.517409	0.582858	0.564048	0.458068	0.448722	0.565116	0.56827	0.546297	0.545249	0.48571	0.530099	0.388729	0.578993	0.567076	0.598625	0.591441	0.485939	0.419416	0.40517	0.575811	0.579025	0.392486	0.553468	0.45192	0.545673	0.31403	0.534386	0.54013	0.592686	0.570428	0.489091	0.501241	0.391056
	(D) NDM (best nonlinearity for decoding)
Self-prediction CC	0.862245	0.883293	0.640757	0.573414	0.888916	0.880251	0.524938	0.794296	0.878908	0.875502	0.786066	0.826189	0.903709	0.871339	0.886874	0.840955	0.620779	0.596027	0.88651	0.867455	0.872738	0.871434	0.874965	0.78461	0.682496	0.836042	0.840401	0.806834	0.904705	0.78997	0.627804	0.744186	0.840949	0.840197	0.861916
Corresponding decoding CC	0.562736	0.57937	0.570829	0.619955	0.561536	0.500731	0.429237	0.553302	0.560568	0.594468	0.56555	0.526268	0.450461	0.374863	0.541138	0.55345	0.596269	0.617941	0.436858	0.415133	0.428918	0.605459	0.544082	0.601618	0.572591	0.477677	0.536565	0.345687	0.542687	0.53502	0.572603	0.634534	0.508124	0.521569	0.381725
	(E) NDM (best nonlinearity for self-prediction)
Self-prediction CC	0.931769	0.930135	0.931846	0.933766	0.92893	0.930638	0.928463	0.93231	0.927555	0.929853	0.934614	0.929559	0.928841	0.932185	0.935731	0.930072	0.933424	0.930516	0.931571	0.928358	0.925272	0.93274	0.930514	0.933691	0.927297	0.928708	0.926709	0.929489	0.931643	0.92079	0.930741	0.929256	0.928329	0.928227	0.927381
Corresponding decoding CC	0.539745	0.538466	0.490644	0.52017	0.504804	0.459611	0.370146	0.507919	0.492451	0.5161	0.486734	0.460316	0.449344	0.33829	0.551054	0.50061	0.489271	0.52112	0.439001	0.390288	0.369131	0.59081	0.517993	0.503386	0.502101	0.465717	0.502186	0.314995	0.482156	0.487827	0.515352	0.499431	0.443769	0.466034	0.351774
	(F) Linear NDM
Self-prediction CC	0.932156	0.93048	0.931112	0.93402	0.928944	0.930734	0.928694	0.932218	0.928142	0.930212	0.934651	0.929722	0.928706	0.932244	0.935615	0.930521	0.933203	0.931195	0.932126	0.928422	0.925396	0.932924	0.930823	0.93327	0.927331	0.928736	0.926714	0.929287	0.931282	0.921045	0.931202	0.929819	0.928442	0.928169	0.927193
Corresponding decoding CC	0.522198	0.55358	0.483296	0.51928	0.522729	0.389451	0.390482	0.518112	0.536037	0.511564	0.523253	0.470517	0.433402	0.3488	0.521711	0.506892	0.531588	0.542354	0.43748	0.379214	0.366528	0.549977	0.520039	0.485331	0.505595	0.415951	0.445444	0.311806	0.485175	0.518819	0.504375	0.501495	0.42914	0.433857	0.387446

## Sheet: Fig. 3d
	(A) DPAD (best nonlinearity for decoding)
Self-prediction CC	0.888601	0.911628	0.906918	0.880755	0.874488	0.892617	0.898192	0.813416	0.902846	0.902612	0.87418	0.86639	0.878546	0.892915	0.813021	0.907783	0.899456	0.875778	0.851985	0.889623	0.879544	0.8906	0.902601	0.869745	0.875699	0.865286	0.893626	0.882044	0.892822	0.907419	0.881838	0.880332	0.839464	0.889638	0.891394
Corresponding decoding CC	0.601517	0.702687	0.695554	0.593017	0.674846	0.686398	0.673357	0.568305	0.743079	0.73561	0.748558	0.60298	0.703692	0.671418	0.479114	0.680973	0.709905	0.74467	0.593274	0.692384	0.719891	0.539287	0.679053	0.698351	0.599167	0.674407	0.660824	0.728638	0.55695	0.458993	0.692749	0.732508	0.553054	0.710361	0.727902
	(B) DPAD (best nonlinearity for self-prediction)
Self-prediction CC	0.888621	0.912034	0.906941	0.881887	0.891984	0.892875	0.898192	0.878912	0.902856	0.902445	0.87495	0.885069	0.886866	0.892853	0.889535	0.908418	0.895316	0.875252	0.877697	0.889778	0.899079	0.890007	0.907348	0.884203	0.87576	0.865299	0.893791	0.90055	0.893729	0.912229	0.881647	0.880356	0.865766	0.889611	0.891203
Corresponding decoding CC	0.595732	0.695075	0.675848	0.59432	0.667298	0.68903	0.669982	0.59405	0.715303	0.618016	0.734898	0.471413	0.714141	0.672885	0.595093	0.671932	0.722453	0.741656	0.606589	0.671693	0.718844	0.538249	0.702154	0.612307	0.610492	0.67485	0.662596	0.734477	0.570422	0.494465	0.690461	0.730784	0.531618	0.723234	0.730969
	(C) Linear DPAD
Self-prediction CC	0.887783	0.910586	0.905985	0.903795	0.891272	0.892871	0.897541	0.876427	0.901555	0.902457	0.871913	0.885707	0.886967	0.89271	0.883176	0.906717	0.906309	0.874806	0.877502	0.889573	0.899023	0.877991	0.90352	0.883882	0.87545	0.861131	0.893613	0.900136	0.892092	0.911978	0.881626	0.879793	0.86476	0.889395	0.889164
Corresponding decoding CC	0.49948	0.599507	0.568402	0.587701	0.568255	0.610439	0.521431	0.51308	0.65928	0.61546	0.616217	0.465181	0.583559	0.547665	0.508446	0.591236	0.629799	0.624799	0.509556	0.56299	0.610261	0.437061	0.62454	0.609057	0.473116	0.580705	0.556073	0.588962	0.479864	0.584416	0.609663	0.603741	0.493119	0.605519	0.600446
	(D) NDM (best nonlinearity for decoding)
Self-prediction CC	0.888601	0.911502	0.903827	0.881602	0.888735	0.890743	0.897888	0.859337	0.824465	0.907947	0.875352	0.886062	0.848654	0.856142	0.888721	0.901262	0.903811	0.728953	0.874158	0.845146	0.9014	0.885165	0.902834	0.884668	0.87431	0.863334	0.840717	0.900787	0.887008	0.880352	0.883227	0.879843	0.864233	0.834808	0.898004
Corresponding decoding CC	0.499241	0.659783	0.658458	0.508041	0.567355	0.597749	0.615977	0.521705	0.694066	0.700614	0.67568	0.555149	0.630824	0.576577	0.509691	0.675373	0.58339	0.726164	0.467807	0.616331	0.646836	0.45633	0.647253	0.703658	0.601534	0.578116	0.601863	0.649555	0.527501	0.472602	0.68239	0.655403	0.471442	0.643135	0.609212
	(E) NDM (best nonlinearity for self-prediction)
Self-prediction CC	0.889342	0.911732	0.906689	0.881188	0.892081	0.89246	0.898056	0.882515	0.902291	0.902437	0.874591	0.886233	0.886937	0.89277	0.88993	0.908319	0.888008	0.875263	0.877598	0.889757	0.898699	0.890759	0.9081	0.884659	0.875544	0.865256	0.893664	0.900618	0.893304	0.912157	0.881606	0.879932	0.865462	0.889424	0.891017
Corresponding decoding CC	0.437605	0.654139	0.628092	0.500235	0.51882	0.61373	0.635526	0.47094	0.67887	0.659166	0.655418	0.506764	0.576714	0.637407	0.395094	0.486897	0.678908	0.661359	0.356096	0.600734	0.632233	0.417955	0.515745	0.680554	0.57094	0.561283	0.531688	0.62372	0.394771	0.432571	0.664089	0.640568	0.414415	0.651279	0.615008
	(F) Linear NDM
Self-prediction CC	0.889615	0.911795	0.90657	0.904128	0.891694	0.892496	0.89806	0.881626	0.902647	0.902428	0.874866	0.885854	0.887166	0.892721	0.890403	0.908529	0.906656	0.875214	0.877599	0.889669	0.898677	0.890595	0.907815	0.884598	0.875509	0.865013	0.893614	0.900733	0.893568	0.912145	0.881717	0.879788	0.865482	0.889439	0.890998
Corresponding decoding CC	0.381779	0.47188	0.447787	0.510778	0.469484	0.481352	0.471465	0.397365	0.533319	0.498064	0.530961	0.398248	0.471132	0.493243	0.363118	0.49692	0.515221	0.497783	0.388299	0.476818	0.549846	0.345816	0.514705	0.524514	0.41606	0.481378	0.441454	0.490738	0.364301	0.488101	0.51334	0.529781	0.381576	0.498062	0.525833

## Sheet: Fig. 3f
	(A) DPAD (best nonlinearity for decoding)
Self-prediction CC	0.888591	0.903888	0.904488	0.895305	0.901815	0.902305	0.916746	0.906741	0.909108	0.893954	0.86676	0.905416	0.880209	0.904413	0.904932
Corresponding decoding CC	0.803427	0.829872	0.826792	0.785132	0.829394	0.841989	0.758856	0.779153	0.80764	0.825049	0.79635	0.857133	0.789169	0.805467	0.84466
	(B) DPAD (best nonlinearity for self-prediction)
Self-prediction CC	0.919398	0.911838	0.915597	0.907314	0.910388	0.911759	0.926044	0.916408	0.918592	0.910509	0.913701	0.913114	0.925491	0.9154	0.913466
Corresponding decoding CC	0.804366	0.765234	0.784235	0.791163	0.807239	0.808491	0.754012	0.739849	0.803244	0.816326	0.796164	0.835614	0.788147	0.758055	0.803656
	(C) Linear DPAD
Self-prediction CC	0.921087	0.910691	0.912452	0.909126	0.909866	0.911447	0.928027	0.915754	0.913788	0.91786	0.913319	0.910591	0.924886	0.915488	0.912478
Corresponding decoding CC	0.757244	0.742243	0.752948	0.770514	0.774623	0.769983	0.666528	0.690271	0.777334	0.765537	0.762192	0.802687	0.709198	0.728025	0.775671
	(D) NDM (best nonlinearity for decoding)
Self-prediction CC	0.921887	0.911651	0.624771	0.805341	0.896217	0.771162	0.824142	0.766287	0.918101	0.778413	0.798873	0.736797	0.816154	0.914901	0.895412
Corresponding decoding CC	0.658245	0.676113	0.687403	0.667756	0.606638	0.700129	0.600598	0.610351	0.730681	0.689293	0.669166	0.725837	0.646362	0.690038	0.720524
	(E) NDM (best nonlinearity for self-prediction)
Self-prediction CC	0.922068	0.917607	0.915133	0.911231	0.915793	0.911298	0.927839	0.921448	0.918138	0.917208	0.917346	0.912475	0.925238	0.920095	0.912741
Corresponding decoding CC	0.676416	0.614669	0.68802	0.66525	0.546068	0.746233	0.637915	0.612809	0.730152	0.715258	0.568171	0.741045	0.686825	0.610196	0.684648
	(F) Linear NDM
Self-prediction CC	0.922027	0.911436	0.91513	0.910856	0.909962	0.91124	0.927902	0.915641	0.91812	0.918402	0.913059	0.912403	0.925144	0.914918	0.912763
Corresponding decoding CC	0.648345	0.616522	0.68673	0.629686	0.678838	0.71725	0.57178	0.629277	0.696474	0.649549	0.668694	0.706789	0.592548	0.6463	0.677149

[truncated: 42 more sheets: Fig. 3h, Fig. 4b, Fig. 4d, Fig. 4f, Fig. 4h, Fig. 4j, Fig. 5c, Fig. 5d, Fig. 5e, Fig. 5h, Fig. 5i, Fig. 5j, Fig. 5m, Fig. 5p, Fig. 5q, Fig. 5r, Fig. 6c, Fig. 6e, Fig. 6g, Fig. 6i …]
